# Supplementary material for: P2A-mediated cotranslation bypasses GESENI, a cryptic gene silencing system in Arabidopsis sperm cells
Source: Plant Cell Physiol. 2026 Feb 4;67(6):866–8. doi: 10.1093/pcp/pcag014 (PMC13317974; doi:10.1093/pcp/pcag014)
Supplement: Supplementary_Tables_S1_and_S2_pcag014 [file supplementary_tables_s1_and_s2_pcag014.xlsx]

## Sheet: Supplementary Table S1
Supplementary Table S1：List of independent T1 transgenic plants observed in this study
Background	Vector type	Transformed DNA construct	Promoter activity	Cording protein	Intracellular localization (expected)	Intracellular localization (observed)	T1 line number	Frequency (%)	Discription	GESENI-target transgenes
WT	pGWB501	pHTR10:GCaMPno	Sperm cell	Non-tagged fluorescent protein	Cytosol	ND	20	0	All T1 lines didn't show FP signal in the sperm cell.	○
WT	pGWB501	pHTR10:GCaMP	Sperm cell	Non-tagged fluorescent protein	Cytosol	ND	4	0	All T1 lines didn't show FP signal in the sperm cell.	○
WT	pGWB501	pDUO1:GCaMP	Sperm cell	Non-tagged fluorescent protein	Cytosol	ND	12	0	All T1 lines didn't show FP signal in the sperm cell.	○
WT	pAlligator	pAHG3:AHG3-P2A-GCaMP	Vegetative cell	Protein phosphatase	Cytosol	Cytosol	10	50	5 T1 lines show FP signal in the sperm cell.
WT	pGWB501	pHTR10:AHG3-P2A-GCaMP	Sperm cell	Protein phosphatase	Cytosol	Cytosol	21	76	16 T1 lines show FP signal in the sperm cell.
WT	pAlligator	pAHG3:AHG3-linker-GCaMP	Vegetative cell	Protein phosphatase	Nucleus	Nucleus	19	31	6 T1 lines show FP signal in the sperm cell.
WT	pGWB501	pHTR10:SSP-P2A-GCaMP	Sperm cell	Membrane kinase	Cytosol	Plasma membrane	20	100	All T1 lines show FP signal in the sperm cell.
WT	pGWB501	pHTR10:SSP-linker-GCaMP	Sperm cell	Membrane kinase	Plasma membrane	Plasma membrane	20	100	All T1 lines show FP signal in the sperm cell.
WT	pAlligator	pAHG3:AHG3-P2A-mSG	Vegetative cell	Protein phosphatase	Cytosol	Cytosol	20	85	17 T1 lines show FP signal in the sperm cell.
WT	pAlligator	pAHG3:AHG3-P2A-mSc3H	Vegetative cell	Protein phosphatase	Cytosol	Cytosol	20	100	All T1 lines show FP signal in the sperm cell.

## Sheet: Supplementary Table S2
Supplementary Table S2：Fluorescence intensity distribution in sperm cells of independent T1 plants
Fluorescence intensity of sperm cells was categorized into four classes: no signal (no detectable fluorescence), + (low intensity), ++ (moderate intensity), and +++ (high intensity).
Genotype		Number of pollen grains					Proportion of pollen grains
		no signal	+	++	+++	Total	no signal	+	++	+++
pAHG3::AHG3-P2A-GCaMP	1	124	4	2	0	130	0.953846	0.0307692	0.0153846	0
	2	18	0	0	0	18	1	0	0	0
	3	98	20	0	0	118	0.830508	0.169492	0	0
	4	112	16	1	0	129	0.868217	0.124031	0.00775194	0
	5	100	0	0	0	100	1	0	0	0
	6	117	0	0	0	117	1	0	0	0
	7	94	26	1	1	122	0.770492	0.213115	0.00819672	0.00819672
	8	102	0	0	0	102	1	0	0	0
	9	109	10	0	0	119	0.915966	0.0840336	0	0
	10	105	0	0	0	105	1	0	0	0
pHTR10::AHG3-P2A-GCaMP	1	83	41	8	10	142	0.584507	0.288732	0.056338	0.0704225
	2	99	4	0	0	103	0.961165	0.038835	0	0
	3	89	14	5	1	109	0.816514	0.12844	0.0458716	0.00917431
	4	88	12	5	1	106	0.830189	0.113208	0.0471698	0.00943396
	5	86	37	2	1	126	0.68254	0.293651	0.015873	0.00793651
	6	108	1	0	0	109	0.990826	0.00917431	0	0
	7	103	0	0	0	103	1	0	0	0
	8	110	43	6	2	161	0.68323	0.267081	0.0372671	0.0124224
	9	130	16	2	1	149	0.872483	0.107383	0.0134228	0.00671141
	10	117	0	0	0	117	1	0	0	0
	11	137	12	4	1	154	0.88961	0.0779221	0.025974	0.00649351
	12	151	17	0	0	168	0.89881	0.10119	0	0
	13	106	0	0	0	106	1	0	0	0
	14	148	8	2	0	158	0.936709	0.0506329	0.0126582	0
	15	150	5	0	0	155	0.967742	0.0322581	0	0
	16	101	0	0	0	101	1	0	0	0
	17	113	2	1	0	116	0.974138	0.0172414	0.00862069	0
	18	94	11	6	0	111	0.846847	0.0990991	0.0540541	0
	19	100	5	1	0	106	0.943396	0.0471698	0.00943396	0
	20	100	2	0	0	102	0.980392	0.0196078	0	0
	21	109	0	0	0	109	1	0	0	0
pAHG3::AHG3-linker-GCaMP	1	146	0	0	0	146	1	0	0	0
	2	118	0	0	0	118	1	0	0	0
	3	129	1	0	1	131	0.984733	0.00763359	0	0.00763359
	4	106	0	0	0	106	1	0	0	0
	5	108	0	0	0	108	1	0	0	0
	6	100	0	0	0	100	1	0	0	0
	7	100	0	0	0	100	1	0	0	0
	8	103	0	0	0	103	1	0	0	0
	9	100	0	0	0	100	1	0	0	0
	10	100	0	0	0	100	1	0	0	0
	11	100	0	0	0	100	1	0	0	0
	12	68	49	7	1	125	0.544	0.392	0.056	0.008
	13	100	0	0	0	100	1	0	0	0
	14	53	20	31	10	114	0.464912	0.175439	0.27193	0.0877193
	15	63	36	8	3	110	0.572727	0.327273	0.0727273	0.0272727
	16	100	2	0	0	102	0.980392	0.0196078	0	0
	17	109	1	0	0	110	0.990909	0.00909091	0	0
	18	104	0	0	0	104	1	0	0	0
	19	131	0	0	0	131	1	0	0	0
pHTR10::SSP-P2A-GCaMP	1	48	26	32	7	113	0.424779	0.230088	0.283186	0.0619469
	2	41	16	46	4	107	0.383178	0.149533	0.429907	0.0373832
	3	55	25	32	3	115	0.478261	0.217391	0.278261	0.026087
	4	75	26	17	4	122	0.614754	0.213115	0.139344	0.0327869
	5	12	39	47	17	115	0.104348	0.33913	0.408696	0.147826
	6	101	1	3	0	105	0.961905	0.00952381	0.0285714	0
	7	29	20	51	28	128	0.226562	0.15625	0.398438	0.21875
	8	57	19	33	5	114	0.5	0.166667	0.289474	0.0438596
	9	124	2	5	0	131	0.946565	0.0152672	0.0381679	0
	10	34	18	33	20	105	0.32381	0.171429	0.314286	0.190476
	11	13	35	59	13	120	0.108333	0.291667	0.491667	0.108333
	12	8	39	61	14	122	0.0655738	0.319672	0.5	0.114754
	13	17	34	60	3	114	0.149123	0.298246	0.526316	0.0263158
	14	24	33	51	4	112	0.214286	0.294643	0.455357	0.0357143
	15	39	31	43	5	118	0.330508	0.262712	0.364407	0.0423729
	16	50	15	27	14	106	0.471698	0.141509	0.254717	0.132075
	17	89	16	2	0	107	0.831776	0.149533	0.0186916	0
	18	20	82	16	13	131	0.152672	0.625954	0.122137	0.0992366
	19	59	25	10	12	106	0.556604	0.235849	0.0943396	0.113208
	20	70	15	28	7	120	0.583333	0.125	0.233333	0.0583333
pHTR10::SSP-linker-GCaMP	1	65	27	17	2	111	0.585586	0.243243	0.153153	0.018018
	2	38	14	30	32	114	0.333333	0.122807	0.263158	0.280702
	3	56	16	29	11	112	0.5	0.142857	0.258929	0.0982143
	4	83	21	21	5	130	0.638462	0.161538	0.161538	0.0384615
	5	55	26	33	9	123	0.447154	0.211382	0.268293	0.0731707
	6	68	11	44	11	134	0.507463	0.0820896	0.328358	0.0820896
	7	77	24	26	4	131	0.587786	0.183206	0.198473	0.0305344
	8	65	21	27	4	117	0.555556	0.179487	0.230769	0.034188
	9	67	15	41	5	128	0.523438	0.117188	0.320312	0.0390625
	10	59	23	26	5	113	0.522124	0.20354	0.230088	0.0442478
	11	76	25	12	4	117	0.649573	0.213675	0.102564	0.034188
	12	30	33	41	9	113	0.265487	0.292035	0.362832	0.079646
	13	67	8	35	16	126	0.531746	0.0634921	0.277778	0.126984
	14	71	30	15	5	121	0.586777	0.247934	0.123967	0.0413223
	15	72	19	27	7	125	0.576	0.152	0.216	0.056
	16	42	32	37	18	129	0.325581	0.248062	0.286822	0.139535
	17	31	9	41	21	102	0.303922	0.0882353	0.401961	0.205882
	18	61	11	57	7	136	0.448529	0.0808824	0.419118	0.0514706
	19	87	12	1	0	100	0.87	0.12	0.01	0
	20	83	21	4	3	111	0.747748	0.189189	0.036036	0.027027
pAHG3::AHG3-P2A-mSG	1	74	15	2	25	116	0.637931	0.12931	0.0172414	0.215517
	2	15	4	6	87	112	0.133929	0.0357143	0.0535714	0.776786
	3	68	2	5	31	106	0.641509	0.0188679	0.0471698	0.292453
	4	55	0	3	48	106	0.518868	0	0.0283019	0.45283
	5	108	0	0	0	108	1	0	0	0
	6	57	2	5	47	111	0.513514	0.018018	0.045045	0.423423
	7	54	0	2	57	113	0.477876	0	0.0176991	0.504425
	8	97	6	6	3	112	0.866071	0.0535714	0.0535714	0.0267857
	9	104	11	1	14	130	0.8	0.0846154	0.00769231	0.107692
	10	115	0	0	0	115	1	0	0	0
	11	112	5	2	0	119	0.941176	0.0420168	0.0168067	0
	12	72	0	0	58	130	0.553846	0	0	0.446154
	13	103	2	1	0	106	0.971698	0.0188679	0.00943396	0
	14	111	2	0	61	174	0.637931	0.0114943	0	0.350575
	15	114	0	0	0	114	1	0	0	0
	16	102	16	4	4	126	0.809524	0.126984	0.031746	0.031746
	17	93	10	2	3	108	0.861111	0.0925926	0.0185185	0.0277778
	18	102	4	4	4	114	0.894737	0.0350877	0.0350877	0.0350877
	19	54	1	2	56	113	0.477876	0.00884956	0.0176991	0.495575
	20	108	4	2	2	116	0.931034	0.0344828	0.0172414	0.0172414
pAHG3::AHG3-P2A-mScarlet3-H	1	51	0	1	64	116	0.439655	0	0.00862069	0.551724
	2	58	0	1	56	115	0.504348	0	0.00869565	0.486957
	3	99	6	0	0	105	0.942857	0.0571429	0	0
	4	100	2	0	0	102	0.980392	0.0196078	0	0
	5	63	11	12	32	118	0.533898	0.0932203	0.101695	0.271186
	6	103	1	1	0	105	0.980952	0.00952381	0.00952381	0
	7	93	0	0	15	108	0.861111	0	0	0.138889
	8	68	2	2	36	108	0.62963	0.0185185	0.0185185	0.333333
	9	89	11	5	5	110	0.809091	0.1	0.0454545	0.0454545
	10	65	0	1	57	123	0.528455	0	0.00813008	0.463415
	11	59	2	3	47	111	0.531532	0.018018	0.027027	0.423423
	12	104	3	0	0	107	0.971963	0.0280374	0	0
	13	102	3	1	0	106	0.962264	0.0283019	0.00943396	0
	14	87	15	5	0	107	0.813084	0.140187	0.046729	0
	15	119	2	0	0	121	0.983471	0.0165289	0	0
	16	111	13	6	0	130	0.853846	0.1	0.0461538	0
	17	79	4	14	32	129	0.612403	0.0310078	0.108527	0.248062
	18	108	6	2	1	117	0.923077	0.0512821	0.017094	0.00854701
	19	100	2	0	0	102	0.980392	0.0196078	0	0
	20	63	0	6	39	108	0.583333	0	0.0555556	0.361111
